# Supplementary material for: Impact of Non-Pharmaceutical Interventions on the Incidence and Treatment of Chronic Rhinosinusitis during the COVID-19 Pandemic: A Nationwide Retrospective Cohort Study
Source: J Clin Med. 2023 Oct 19;12(20):6629. doi: 10.3390/jcm12206629 (PMC10607855; doi:10.3390/jcm12206629)
Supplement: Supplementary file 1 [file jcm-12-06629-s001.zip]

Archive with 1 entries (1 files):
- jcm-2644581-supplementary.pdf
